# Supplementary material for: High β-Lactam and Quinolone Resistance of Enterobacteriaceae from the Respiratory Tract of Sheep and Goat with Respiratory Disease
Source: Animals (Basel). 2021 Jul 30;11(8):2258. doi: 10.3390/ani11082258 (PMC8388476; doi:10.3390/ani11082258)
Supplement: Supplementary file 1 [file animals-11-02258-s001.zip]

Archive with 1 entries (1 files):
- animals-1265321-supplementary.pdf
